# Supplementary material for: Mapping burnt areas using very high-resolution imagery and deep learning algorithms - a case study in Bandipur, India
Source: PLoS One. 2025 Jul 16;20(7):e0327125. doi: 10.1371/journal.pone.0327125 (PMC12266457; doi:10.1371/journal.pone.0327125)
Supplement: S1 File — This file includes intersection-over-union (IoU), accuracy, and loss values for each training and validation epoch, providing insight into the UNET model convergence behavior. (CSV) [file pone.0327125.s001.csv]

epoch	accuracy	iou_score	loss	val_accuracy	val_iou_score	val_loss
0	0.620493948	0.405777752	29.4539032	0.480915189	0.335366726	28.03143692
1	0.726207614	0.489385635	26.65210152	0.537636042	0.369110525	25.53211594
2	0.779670656	0.549534857	24.1710701	0.659471095	0.421822548	23.26799965
3	0.834651053	0.631198764	21.93025589	0.702822268	0.487177789	21.22330666
4	0.834236085	0.654894173	20.03864861	0.718913913	0.516161561	19.42708015
5	0.843235612	0.670956075	18.33572388	0.7711339	0.598121345	17.70991516
6	0.834392905	0.665743291	16.84301376	0.772536755	0.604532957	16.30809593
7	0.835606337	0.677275896	15.48778725	0.837109983	0.66899997	14.89383507
8	0.851227403	0.70202899	14.23856735	0.854463637	0.703214288	13.66431332
9	0.859843791	0.712862253	13.09228134	0.821098089	0.667520821	12.74044895
10	0.836379826	0.694377661	12.1684761	0.864480793	0.731373489	11.66774845
11	0.859756768	0.721473575	11.20085049	0.855046928	0.720672607	10.8597784
12	0.836102486	0.698123634	10.44673634	0.883203328	0.770251036	9.994423866
13	0.844717622	0.699886203	9.705981255	0.88544929	0.762265801	9.313445091
14	0.857551634	0.71567893	9.010345459	0.892770588	0.762791872	8.665192604
15	0.865020573	0.721427083	8.363255501	0.906210601	0.766680181	8.014447212
16	0.855555892	0.732546151	7.845515251	0.886943698	0.768467724	7.560040951
17	0.835654676	0.690026283	7.41315794	0.884797156	0.763735712	7.08829689
18	0.865974188	0.725557089	6.876120567	0.885244548	0.760572433	6.637135983
19	0.860210896	0.72645992	6.474277496	0.893158972	0.769550383	6.249911308
20	0.85475415	0.728550196	6.116483688	0.889593303	0.768175364	5.844665527
21	0.885068238	0.772432864	5.689497948	0.901419342	0.77277106	5.549527645
22	0.848005712	0.716792047	5.493902683	0.886979163	0.775607944	5.220706463
23	0.87817502	0.760037959	5.09637928	0.919056535	0.833158433	4.81645298
24	0.86469698	0.72656244	4.892481804	0.915165067	0.766012073	4.648938179
25	0.878449857	0.758934379	4.600130081	0.928563297	0.812910438	4.340930939
26	0.864678741	0.729887009	4.441076756	0.929022491	0.813865781	4.136591911
27	0.89065659	0.767914236	4.166193962	0.944124281	0.849769056	3.884096384
28	0.880922019	0.76211673	4.00026989	0.933493853	0.831967056	3.743743896
29	0.886953831	0.766838372	3.814762592	0.92032057	0.8156268	3.616180658
30	0.899095893	0.789444625	3.627992153	0.927064478	0.808398604	3.469313383
31	0.873559654	0.752820969	3.588358402	0.899090648	0.770789325	3.438811302
32	0.896133125	0.782959998	3.378602982	0.9171049	0.799462855	3.243902206
33	0.865203559	0.730404913	3.367380857	0.919041276	0.817039907	3.111399174
34	0.899744749	0.783670187	3.137619734	0.924571395	0.826039255	2.98608923
35	0.875835598	0.758963287	3.123171329	0.829908788	0.65816927	3.217021465
36	0.895773113	0.783846915	2.949724197	0.884139001	0.793702126	2.848441601
37	0.896349132	0.791980684	2.873497009	0.912856042	0.804071903	2.764139414
38	0.89668107	0.776410758	2.798371315	0.909466147	0.783823311	2.722054958
39	0.905004203	0.800523877	2.676912308	0.924401581	0.823513985	2.565743208
40	0.896761119	0.781685889	2.639529467	0.92501241	0.846495688	2.455408096
41	0.916236937	0.823039949	2.50243783	0.927593589	0.817526996	2.443724871
42	0.8914662	0.781303942	2.533469915	0.931537271	0.834330916	2.358510017
43	0.915443182	0.816550374	2.392410517	0.938468218	0.854426622	2.267024755
44	0.919301569	0.818793893	2.326818228	0.93208611	0.844739854	2.229316473
45	0.895833969	0.782480657	2.355328321	0.85503757	0.714207888	2.474096537
46	0.902394831	0.801486254	2.285872459	0.914475977	0.804000318	2.227599621
47	0.885861218	0.761043668	2.300112486	0.927564561	0.81092155	2.158586025
48	0.903780937	0.798337996	2.202479839	0.881320119	0.757157087	2.253772259
49	0.907113433	0.802881122	2.140332937	0.936460912	0.84941864	2.010622263
50	0.897161782	0.792735338	2.152889967	0.924677193	0.81676209	2.043134212
51	0.906679809	0.789605796	2.078048944	0.913844943	0.787837029	2.053530931
52	0.910381973	0.799771547	2.031225681	0.930892467	0.842222571	1.926259041
53	0.928039372	0.838120878	1.924563289	0.940628052	0.857179523	1.864973307
54	0.917610109	0.822935522	1.942141652	0.927877128	0.834337354	1.884352088
55	0.901281059	0.797241747	1.979382277	0.9314605	0.838945866	1.839241505
56	0.92189467	0.824974358	1.86082077	0.919776678	0.81821996	1.864148855
57	0.897483468	0.783542693	1.941449761	0.935204804	0.837857604	1.783709049
58	0.907670736	0.805687249	1.871291161	0.909950018	0.790052176	1.856294155
59	0.906642795	0.791253507	1.859609485	0.927709281	0.814189255	1.762188077
60	0.910495698	0.805431247	1.814323187	0.918464899	0.81004703	1.760619998
61	0.90563798	0.789708197	1.812926054	0.924189925	0.827299654	1.729440808
62	0.919995308	0.82036972	1.734959483	0.925362885	0.840203285	1.674329638
63	0.926737249	0.839148581	1.680959225	0.930175304	0.836033165	1.64486146
64	0.914889514	0.813587129	1.708812475	0.925271332	0.847208083	1.623133779
65	0.915864229	0.814837337	1.676181316	0.921008229	0.817451179	1.641749501
66	0.9318645	0.835692823	1.605825305	0.941784739	0.86505127	1.5478127
67	0.922173202	0.828565657	1.620658159	0.931230605	0.8401016	1.574610114
68	0.930881143	0.849979103	1.558823705	0.936609566	0.855852544	1.532322645
69	0.924848974	0.830973268	1.573610783	0.939836562	0.845890284	1.508334398
70	0.927937746	0.845752001	1.547938585	0.927542388	0.854398787	1.508573651
71	0.926734686	0.841279268	1.535622597	0.936475217	0.856651366	1.482321739
72	0.921493709	0.819535315	1.545143247	0.942248464	0.845172942	1.466258526
73	0.908413708	0.801391482	1.585305691	0.944169104	0.849413514	1.450690866
74	0.931266546	0.842685461	1.475361943	0.940958798	0.830777287	1.46129477
75	0.928619683	0.835066736	1.474339724	0.935875654	0.856662571	1.40917182
76	0.942347884	0.875832975	1.386163831	0.931383193	0.84931469	1.430577874
77	0.921714723	0.835822105	1.468978882	0.912656248	0.81972754	1.474468827
78	0.936510444	0.854061723	1.399210572	0.943173289	0.875547528	1.347103715
79	0.915979385	0.810981393	1.467083573	0.919275582	0.822363377	1.451964974
80	0.917828381	0.814656913	1.454843163	0.938114285	0.845950484	1.378189921
81	0.920885265	0.81955713	1.431714296	0.944589436	0.86724776	1.336502671
82	0.929528773	0.845626831	1.384719849	0.948070884	0.858011127	1.328382134
83	0.944412053	0.857728243	1.318320394	0.941632688	0.852844954	1.316223621
84	0.937723577	0.852906227	1.332413316	0.921159327	0.816862583	1.377181053
85	0.907580674	0.792030931	1.452986717	0.945533037	0.857260168	1.285907507
86	0.935106635	0.852005959	1.318535209	0.940981984	0.852821469	1.282199502
87	0.935146809	0.836680412	1.315952063	0.945408463	0.873887658	1.248172045
88	0.943781614	0.859618187	1.247978926	0.945212066	0.864001811	1.247197986
89	0.929287612	0.833187342	1.323418975	0.947311878	0.854416013	1.23224926
90	0.941432357	0.856282175	1.25333941	0.952992082	0.882835329	1.185537457
91	0.929200709	0.825876355	1.295003772	0.947864652	0.870123327	1.200650454
92	0.943877876	0.874444067	1.218938589	0.948578358	0.868192971	1.194575787
93	0.93271178	0.856375098	1.250513911	0.949697673	0.885271132	1.170115948
94	0.931548476	0.846571028	1.253234506	0.937433064	0.866175771	1.194945812
95	0.946888864	0.876903296	1.182169676	0.944725275	0.8768785	1.165593386
96	0.928357422	0.837532461	1.264302373	0.925746799	0.843923271	1.246435046
97	0.9384799	0.857836843	1.196228147	0.92585063	0.830314696	1.262132049
98	0.930244386	0.833920419	1.237274885	0.959234893	0.896729767	1.095821738
99	0.936073065	0.851393938	1.188007474	0.911092937	0.798071444	1.305066824
