# Supplementary material for: Mapping burnt areas using very high-resolution imagery and deep learning algorithms - a case study in Bandipur, India
Source: PLoS One. 2025 Jul 16;20(7):e0327125. doi: 10.1371/journal.pone.0327125 (PMC12266457; doi:10.1371/journal.pone.0327125)
Supplement: S2 File — This file includes intersection-over-union (IoU), accuracy, and loss values for each training and validation epoch, providing insight into the UNET-GRU model convergence behavior. (CSV) [file pone.0327125.s002.csv]

epoch	accuracy	iou_score	loss	val_accuracy	val_iou_score	val_loss
0	0.480879992	0.391149014	0.603971601	0.518882036	0.435563207	0.516403913
1	0.805604041	0.541533351	0.422304958	0.808821619	0.500269711	0.433873326
2	0.796803117	0.479539752	0.480414629	0.835007191	0.484041393	0.455564201
3	0.867265165	0.618775785	0.352386862	0.852304757	0.567369819	0.366576612
4	0.879970312	0.668881476	0.292289853	0.848690867	0.602785885	0.307740927
5	0.880658567	0.723218858	0.245196849	0.895810008	0.713814497	0.217893109
6	0.904282808	0.747547209	0.198262736	0.873709381	0.746906698	0.204482302
7	0.881296456	0.747577727	0.208773628	0.940059543	0.762685418	0.174418405
8	0.889004827	0.708784342	0.32156074	0.903908014	0.553747892	0.357122719
9	0.901413262	0.680756629	0.274936587	0.879150391	0.665498018	0.278121293
10	0.895937622	0.749881744	0.226248085	0.881677449	0.705953419	0.240841866
11	0.91732049	0.778513551	0.196181253	0.889863551	0.720285654	0.214185461
12	0.885012031	0.76370281	0.192549795	0.883858979	0.807101369	0.172869086
13	0.946627796	0.830204904	0.14083755	0.957014501	0.857915044	0.109415352
14	0.941315889	0.82987541	0.150447309	0.898977935	0.7878021	0.246694297
15	0.940500975	0.821257472	0.145786136	0.946895003	0.816281855	0.128958389
16	0.956271172	0.868250787	0.110288687	0.958700359	0.853554368	0.106010973
17	0.952917874	0.846613646	0.115342468	0.950928211	0.856072724	0.118580565
18	0.937031388	0.828326344	0.157578021	0.922129989	0.787710965	0.187142462
19	0.938190281	0.817058682	0.153643936	0.956938684	0.811619163	0.121902637
20	0.935229599	0.820598662	0.15678224	0.958251476	0.833910465	0.121458761
21	0.951653361	0.840722442	0.121705122	0.954902411	0.845927536	0.114884809
22	0.950555801	0.856754422	0.122572683	0.958749115	0.866709888	0.101523988
23	0.948737741	0.853218317	0.127022058	0.923376739	0.809561968	0.171243519
24	0.947939456	0.813056707	0.14002046	0.90967536	0.776959658	0.246499956
25	0.941791058	0.814595103	0.143517464	0.96355021	0.853591979	0.10396722
26	0.95722115	0.860404909	0.107763149	0.94272244	0.858291447	0.150879264
27	0.952496529	0.861453295	0.114718862	0.963586152	0.875272751	0.095625751
28	0.96048677	0.873065889	0.097684592	0.960569799	0.882948995	0.099612929
29	0.933014214	0.768094897	0.192518845	0.944400907	0.8276577	0.139700919
30	0.953042209	0.841493487	0.122091994	0.960228682	0.858470082	0.098699503
31	0.955150187	0.861423373	0.108990952	0.955230713	0.872383296	0.110314906
32	0.960125744	0.879775465	0.097571298	0.956341147	0.865834534	0.106668808
33	0.947437406	0.838484824	0.131887347	0.947969973	0.858860552	0.12281353
34	0.957949638	0.873981774	0.10417822	0.960985243	0.882727146	0.0975722
35	0.951270998	0.856776118	0.121060766	0.964515924	0.852381229	0.093718052
36	0.958287299	0.865969419	0.106331363	0.965189278	0.884732664	0.08866813
37	0.960909069	0.877866447	0.096146964	0.96127367	0.891834199	0.096311472
38	0.943410873	0.814192533	0.160562724	0.963204682	0.757545233	0.153058529
39	0.947907269	0.811653793	0.145706028	0.955895722	0.85114938	0.11352174
40	0.961210191	0.864678621	0.098742604	0.956926882	0.877450228	0.105183944
41	0.962955415	0.890637338	0.090636566	0.960995555	0.879858553	0.096414737
42	0.961739242	0.885385811	0.093183115	0.941364408	0.855319738	0.142981872
43	0.957965076	0.870810151	0.103106186	0.97055155	0.886363804	0.08013875
44	0.946894705	0.828707457	0.149865404	0.967710912	0.769925356	0.147908613
45	0.950679362	0.796957731	0.142050683	0.963302612	0.864786983	0.104802713
46	0.951106787	0.852477014	0.119390063	0.96185106	0.873913586	0.099361606
47	0.961046875	0.869028032	0.096059665	0.958817005	0.862368286	0.104009248
48	0.961418211	0.880584061	0.095128059	0.964041412	0.902936459	0.088103831
49	0.962702811	0.886602104	0.090817563	0.961312592	0.890528679	0.096054479
