# Supplementary material for: Mapping burnt areas using very high-resolution imagery and deep learning algorithms - a case study in Bandipur, India
Source: PLoS One. 2025 Jul 16;20(7):e0327125. doi: 10.1371/journal.pone.0327125 (PMC12266457; doi:10.1371/journal.pone.0327125)
Supplement: S3 File — This file includes precision, recall, F1-score, accuracy, mean IoU, and Dice coefficient. These metrics support the main quantitative results table presented in the manuscript. (CSV) [file pone.0327125.s003.csv]

Metric	UNET	UNET-GRU
Precision	0.959	0.971
Recall	0.928	0.966
F1-Score	0.943	0.967
Accuracy	0.983	0.99
Mean IoU	0.893	0.94
Dice Coefficient	0.944	0.967
