# Supplementary material for: Mapping burnt areas using very high-resolution imagery and deep learning algorithms - a case study in Bandipur, India
Source: PLoS One. 2025 Jul 16;20(7):e0327125. doi: 10.1371/journal.pone.0327125 (PMC12266457; doi:10.1371/journal.pone.0327125)
Supplement: S4 File — Each row shows the AUC score for a specific tile in the study area. These values help compare how well each model performed in different locations. (CSV) [file pone.0327125.s004.csv]

tile	auc_unet	auc_unetgru	auc_diff
812.tif_patch_1028.tif	0.998011302757802	0.9970288549463281	-0.000982447811473941
812.tif_patch_216.tif	0.9989695379852224	0.9988832952716201	-8.6242713602247e-05
812.tif_patch_219.tif	0.9863535470170139	0.9978084841982606	0.011454937181246683
812.tif_patch_220.tif	0.9812020156411938	0.9764692230051246	-0.004732792636069183
812.tif_patch_310.tif	0.9938776284085656	0.9889308806785678	-0.0049467477299978135
812.tif_patch_411.tif	0.9498891935461984	0.9822277685757896	0.032338575029591254
812.tif_patch_413.tif	0.9804611336049316	0.9940261347717528	0.013565001166821244
812.tif_patch_414.tif	0.9453453894243858	0.9905089013967322	0.04516351197234636
812.tif_patch_416.tif	0.9811761539886952	0.9930949262152774	0.01191877222658222
812.tif_patch_417.tif	0.9867071886251259	0.9953180443081495	0.008610855683023666
812.tif_patch_419.tif	0.9819680601486178	0.9945267995003967	0.01255873935177887
812.tif_patch_420.tif	0.9922097355683046	0.9973497205662376	0.005139984997933
812.tif_patch_510.tif	0.9925602468110262	0.9981227154220178	0.005562468610991633
812.tif_patch_610.tif	0.988159664528132	0.9953909531491474	0.007231288621015408
812.tif_patch_611.tif	0.9850275866154103	0.9942600387885034	0.009232452173093098
812.tif_patch_612.tif	0.9767991163978459	0.9904008423287411	0.013601725930895259
812.tif_patch_614.tif	0.9684645767574248	0.9880144553557745	0.019549878598349668
812.tif_patch_619.tif	0.9936376238354361	0.9980460666613289	0.004408442825892811
812.tif_patch_621.tif	0.9855599320454104	0.9961663032934218	0.010606371248011448
812.tif_patch_66.tif	0.9688030809410302	0.9936093736415631	0.024806292700532917
812.tif_patch_67.tif	0.9840311708380436	0.9932774946330162	0.009246323794972588
812.tif_patch_68.tif	0.9932808076346881	0.9976516673189973	0.004370859684309281
812.tif_patch_711.tif	0.9166031608463262	0.9931371462249834	0.07653398537865719
812.tif_patch_713.tif	0.9740304863686435	0.9900978173500927	0.01606733098144919
812.tif_patch_719.tif	0.8749300795487999	0.9899833234532892	0.11505324390448934
812.tif_patch_726.tif	0.9910977717448665	0.9978926464978426	0.006794874752976132
812.tif_patch_76.tif	0.9948497179490859	0.9994615206402618	0.0046118026911758925
812.tif_patch_811.tif	0.9935664200590667	0.9971054100891203	0.003538990030053646
812.tif_patch_817.tif	0.9791367421986594	0.9966375908898498	0.017500848691190396
812.tif_patch_822.tif	0.9859231954339936	0.9963544137887692	0.010431218354775562
812.tif_patch_825.tif	0.9955503788228488	0.9987598365723971	0.0032094577495482834
812.tif_patch_88.tif	0.9863910036519575	0.99420598366034	0.007814980008382433
812.tif_patch_928.tif	0.9999272291209048	0.9999791800182567	5.19508973518823e-05
812.tif_patch_95.tif	0.9859477175812679	0.9978378879923765	0.011890170411108625
812.tif_patch_99.tif	0.987917630139573	0.9971336919112327	0.009216061771659678
