# Supplementary material for: Mapping burnt areas using very high-resolution imagery and deep learning algorithms - a case study in Bandipur, India
Source: PLoS One. 2025 Jul 16;20(7):e0327125. doi: 10.1371/journal.pone.0327125 (PMC12266457; doi:10.1371/journal.pone.0327125)
Supplement: S5 File — The file includes counts of true positives, false positives, false negatives, and true negatives, which were used to calculate model performance metrics. (CSV) [file pone.0327125.s005.csv]

Model	True Negative	False Positive	False Negative	True Positive
UNET	27101423	199264	365344	4719050
UNET-GRU	27157940	142747	172679	4911715
